# Supplementary material for: Impact of the Total Number of Carotid Plaques on the Outcome of Ischemic Stroke Patients with Atrial Fibrillation
Source: J Clin Med. 2019 Nov 7;8(11):1897. doi: 10.3390/jcm8111897 (PMC6912335; doi:10.3390/jcm8111897)
Supplement: Supplementary file 1 [file jcm-08-01897-s001.zip]

Archive with 1 entries (1 files):
- jcm-602804-S1.tif
